# Supplementary material for: HSP-4/BiP expression in secretory cells is regulated by a developmental program and not by the unfolded protein response
Source: PLoS Biol. 2019 Mar 25;17(3):e3000196. doi: 10.1371/journal.pbio.3000196 (PMC6448932; doi:10.1371/journal.pbio.3000196)
Supplement: S1 Data — (XLSX) [file pbio.3000196.s001.xlsx]

## Sheet: Sheet1
	red = graphed in the Figure
	Fig 3B	BLMP-1 represses hsp-4 induction in the hypodermis
			46-47 hours post gastrula
			RNAi:	L4440 (contr. RNAi)				blmp-1
				s.c.	few s.c.+ hyp	hyp induction		s.c.	few s.c.+ hyp	hyp induction
			1	19	0	0		32	24	4
			2	18	0	0		1	5	2
			3	26	0	0		5	6	2
			total:	63	0	0		38	35	8
			percent:	100	0	0		46.9136	43.2099	9.87654
	Fig 4E	HSP-4/BiP is required for the barrier function of the cuticle in adults
				number Hoechst positive/total
				N2	hsp-4 (gk514)	bus-8 (e2887)
			trial 1	6/18	11/18	13/13
			trial 2	1/12	6/25	5/5
			trial 3	5/19	11/21	6/6
				% Hoechst positive				ratio
				N2	hsp-4 (gk514)	bus-8 (e2887)		hsp-4/N2
			trial 1	0.333333	0.611111	1		1.83333
			trial 2	0.0833333	0.24	1		2.88
			trial 3	0.263158	0.52381	1		1.99048
			mean:	0.226608	0.458307	1		2.02246
			STD:	0.128945	0.194033	0		1.50477
	S5_Fig	Downregulation of blmp-1 results in some induction of hsp-3 expression in seam cells
			46-47 hours post gastrula
			RNAi:	L4440 (contr. RNAi)				blmp-1
				all s.c.	few s.c.	no induction		all s.c.	few s.c.	no induction
			1	0	3	16		5	27	2
			2	0	19	59		27	73	9
			total:	0	22	75		32	100	11
			percent:	0	22.6804	77.3196		22.3776	69.9301	7.69231
